# Supplementary material for: Hybrid Organic–Inorganic Perovskite Superstructures for Ultrapure Green Emissions
Source: Nanomaterials (Basel). 2023 Feb 22;13(5):815. doi: 10.3390/nano13050815 (PMC10005548; doi:10.3390/nano13050815)
Supplement: Supplementary file 1 [file nanomaterials-13-00815-s001.zip]

Archive with 1 entries (1 files):
- nanomaterials-2183101-supplementary.pdf
